# Supplementary material for: Drivers of AR indifferent anti-androgen resistance in prostate cancer cells
Source: Sci Rep. 2019 Sep 24;9:13786. doi: 10.1038/s41598-019-50220-1 (PMC6760229; doi:10.1038/s41598-019-50220-1)
Supplement: Supplementary file 2 — Supplementary Table 1 [file 41598_2019_50220_MOESM2_ESM.xlsx]

## Sheet: LNCaP vs ResA growth conditions
Name	Size	Matches	ES	NES	p	q
HALLMARK_ANDROGEN_RESPONSE	101	98	-0.876355	-2.9375	0	0
HALLMARK_E2F_TARGETS	200	197	0.610363	2.41046	0	0
HALLMARK_G2M_CHECKPOINT	200	191	0.462126	1.81746	0	0.0140829
HALLMARK_TNFA_SIGNALING_VIA_NFKB	200	157	-0.471526	-1.68864	0.000470072	0.0147128
HALLMARK_MYC_TARGETS_V1	200	199	0.405878	1.60477	0.000591891	0.063977
HALLMARK_UNFOLDED_PROTEIN_RESPONSE	113	109	-0.505588	-1.71055	0.00112976	0.017444
HALLMARK_TGF_BETA_SIGNALING	54	50	-0.602752	-1.79879	0.00122207	0.0114972
HALLMARK_PROTEIN_SECRETION	96	94	-0.523084	-1.75241	0.00198676	0.0146835
HALLMARK_UV_RESPONSE_DN	144	121	-0.467627	-1.60832	0.00305614	0.023567
HALLMARK_CHOLESTEROL_HOMEOSTASIS	74	66	-0.526362	-1.65307	0.00733413	0.0176957
HALLMARK_KRAS_SIGNALING_UP	200	117	-0.446828	-1.53259	0.00870136	0.0422101
HALLMARK_IL2_STAT5_SIGNALING	200	143	-0.420062	-1.47374	0.0120139	0.0621904
HALLMARK_ANGIOGENESIS	36	20	-0.683356	-1.69864	0.0136017	0.0157524
HALLMARK_APICAL_JUNCTION	200	144	-0.409034	-1.44823	0.0183912	0.0696077
HALLMARK_ESTROGEN_RESPONSE_LATE	200	165	0.365431	1.41096	0.0192471	0.164455
HALLMARK_APOPTOSIS	161	122	-0.416092	-1.43296	0.0245586	0.0725437
HALLMARK_MITOTIC_SPINDLE	200	196	0.340878	1.34379	0.0248699	0.163929
HALLMARK_IL6_JAK_STAT3_SIGNALING	87	48	0.476444	1.52428	0.0267983	0.0871118
HALLMARK_PEROXISOME	104	92	0.396915	1.40312	0.0385298	0.145206
HALLMARK_GLYCOLYSIS	200	173	0.330415	1.27712	0.0515751	0.206133
HALLMARK_SPERMATOGENESIS	135	73	0.404211	1.3769	0.0540275	0.149334
HALLMARK_EPITHELIAL_MESENCHYMAL_TRANSITION	200	119	-0.393178	-1.34651	0.0560567	0.128905
HALLMARK_HYPOXIA	200	156	-0.361306	-1.28929	0.0726354	0.166381
HALLMARK_P53_PATHWAY	200	183	-0.3466	-1.25524	0.0812958	0.184639
HALLMARK_UV_RESPONSE_UP	158	135	-0.36628	-1.27835	0.0853133	0.168179
HALLMARK_COMPLEMENT	200	135	0.334585	1.25521	0.0903534	0.215041
HALLMARK_COAGULATION	138	72	0.37716	1.28289	0.0976813	0.220717
HALLMARK_INFLAMMATORY_RESPONSE	200	104	0.339126	1.22555	0.116773	0.238755
HALLMARK_APICAL_SURFACE	44	32	-0.484327	-1.32936	0.129886	0.135103
HALLMARK_XENOBIOTIC_METABOLISM	200	135	-0.346452	-1.20881	0.140697	0.220558
HALLMARK_ESTROGEN_RESPONSE_EARLY	200	174	-0.32982	-1.18621	0.147271	0.239744
HALLMARK_PI3K_AKT_MTOR_SIGNALING	105	91	-0.368501	-1.21916	0.1501	0.218363
HALLMARK_ADIPOGENESIS	200	168	0.300857	1.16463	0.150296	0.319011
HALLMARK_MTORC1_SIGNALING	200	192	-0.317037	-1.1561	0.179228	0.270717
HALLMARK_KRAS_SIGNALING_DN	200	103	0.322454	1.16436	0.179804	0.296623
HALLMARK_FATTY_ACID_METABOLISM	158	130	-0.324402	-1.12521	0.24097	0.305942
HALLMARK_WNT_BETA_CATENIN_SIGNALING	42	35	0.379713	1.13381	0.267061	0.331381
HALLMARK_OXIDATIVE_PHOSPHORYLATION	200	194	0.273648	1.07306	0.274239	0.437185
HALLMARK_BILE_ACID_METABOLISM	112	79	0.308159	1.0669	0.320966	0.425108
HALLMARK_INTERFERON_GAMMA_RESPONSE	200	142	0.279001	1.05274	0.32194	0.432429
HALLMARK_REACTIVE_OXIGEN_SPECIES_PATHWAY	49	42	-0.370129	-1.07434	0.352327	0.378485
HALLMARK_INTERFERON_ALPHA_RESPONSE	97	83	0.298671	1.0399	0.358605	0.438017
HALLMARK_HEME_METABOLISM	200	161	-0.291785	-1.04346	0.37312	0.420138
HALLMARK_MYC_TARGETS_V2	58	58	0.30803	1.0155	0.415849	0.470285
HALLMARK_MYOGENESIS	200	133	0.266848	0.996964	0.449715	0.489604
HALLMARK_HEDGEHOG_SIGNALING	36	28	-0.368343	-0.989047	0.469442	0.50936
HALLMARK_NOTCH_SIGNALING	32	28	-0.365766	-0.981335	0.476903	0.505157
HALLMARK_ALLOGRAFT_REJECTION	200	96	-0.285475	-0.949525	0.551088	0.5494
HALLMARK_PANCREAS_BETA_CELLS	40	20	0.330803	0.865949	0.642355	0.749578
HALLMARK_DNA_REPAIR	150	138	0.243543	0.915063	0.66094	0.666054

## Sheet: LNCaP vs ResB growth conditions
Name	Size	Matches	ES	NES	p	q
HALLMARK_ANDROGEN_RESPONSE	101	98	-0.837183	-2.80303	0	0
HALLMARK_UV_RESPONSE_DN	144	121	-0.544722	-1.88054	0	0.00116508
HALLMARK_MYC_TARGETS_V1	200	199	0.436153	1.72311	0	0.0473835
HALLMARK_E2F_TARGETS	200	197	0.403844	1.59058	0.000599341	0.0815723
HALLMARK_ANGIOGENESIS	36	20	-0.75357	-1.89056	0.00107411	0.00147876
HALLMARK_ESTROGEN_RESPONSE_LATE	200	165	0.40627	1.56742	0.00200057	0.0666183
HALLMARK_IL2_STAT5_SIGNALING	200	143	-0.433844	-1.5306	0.00356534	0.0572325
HALLMARK_OXIDATIVE_PHOSPHORYLATION	200	194	0.373109	1.47244	0.00422323	0.072248
HALLMARK_TNFA_SIGNALING_VIA_NFKB	200	157	-0.409878	-1.46188	0.00735632	0.0780734
HALLMARK_MYC_TARGETS_V2	58	58	0.471952	1.55376	0.0139706	0.0446859
HALLMARK_GLYCOLYSIS	200	173	0.361307	1.4013	0.01424	0.10859
HALLMARK_KRAS_SIGNALING_UP	200	117	-0.418484	-1.44159	0.0168796	0.082172
HALLMARK_MYOGENESIS	200	133	0.372725	1.39887	0.0197294	0.0968048
HALLMARK_ESTROGEN_RESPONSE_EARLY	200	174	0.340945	1.33105	0.0274207	0.114844
HALLMARK_NOTCH_SIGNALING	32	28	-0.57302	-1.54696	0.0285261	0.0610548
HALLMARK_G2M_CHECKPOINT	200	191	0.33414	1.32019	0.030866	0.113425
HALLMARK_MTORC1_SIGNALING	200	192	0.333988	1.31324	0.0315126	0.109888
HALLMARK_APICAL_JUNCTION	200	144	-0.384302	-1.36184	0.0317362	0.120468
HALLMARK_TGF_BETA_SIGNALING	54	50	-0.493351	-1.4831	0.0341578	0.074416
HALLMARK_PANCREAS_BETA_CELLS	40	20	0.589333	1.55467	0.0377828	0.0554469
HALLMARK_ADIPOGENESIS	200	168	0.335926	1.30618	0.0423631	0.107409
HALLMARK_CHOLESTEROL_HOMEOSTASIS	74	66	-0.446595	-1.41347	0.043724	0.095268
HALLMARK_COAGULATION	138	72	0.393203	1.34853	0.0620915	0.110929
HALLMARK_HYPOXIA	200	156	-0.352269	-1.26369	0.0678516	0.199037
HALLMARK_IL6_JAK_STAT3_SIGNALING	87	48	0.431716	1.36507	0.0742092	0.109063
HALLMARK_WNT_BETA_CATENIN_SIGNALING	42	35	-0.489126	-1.38241	0.0788091	0.111409
HALLMARK_XENOBIOTIC_METABOLISM	200	135	0.325063	1.2206	0.0986547	0.167469
HALLMARK_MITOTIC_SPINDLE	200	196	-0.331002	-1.21491	0.102453	0.245609
HALLMARK_INTERFERON_ALPHA_RESPONSE	97	83	-0.384922	-1.26478	0.115783	0.212872
HALLMARK_APOPTOSIS	161	122	-0.353223	-1.22355	0.124352	0.24686
HALLMARK_REACTIVE_OXIGEN_SPECIES_PATHWAY	49	42	0.406442	1.26154	0.137488	0.136364
HALLMARK_KRAS_SIGNALING_DN	200	103	-0.356312	-1.2074	0.142695	0.242817
HALLMARK_UV_RESPONSE_UP	158	135	-0.339151	-1.19218	0.145936	0.253201
HALLMARK_P53_PATHWAY	200	183	-0.32055	-1.16667	0.158815	0.267127
HALLMARK_APICAL_SURFACE	44	32	-0.454273	-1.26628	0.160733	0.228147
HALLMARK_EPITHELIAL_MESENCHYMAL_TRANSITION	200	119	0.313924	1.15542	0.175994	0.239932
HALLMARK_INTERFERON_GAMMA_RESPONSE	200	142	0.301348	1.13737	0.178501	0.252243
HALLMARK_PROTEIN_SECRETION	96	94	-0.353843	-1.18232	0.185772	0.255073
HALLMARK_FATTY_ACID_METABOLISM	158	130	-0.331179	-1.15771	0.191293	0.268507
HALLMARK_INFLAMMATORY_RESPONSE	200	104	0.313092	1.13504	0.20904	0.242491
HALLMARK_PEROXISOME	104	92	0.31143	1.11045	0.246844	0.266802
HALLMARK_HEME_METABOLISM	200	161	-0.299626	-1.07646	0.295212	0.384485
HALLMARK_PI3K_AKT_MTOR_SIGNALING	105	91	-0.326822	-1.0858	0.308903	0.383011
HALLMARK_BILE_ACID_METABOLISM	112	79	0.304306	1.06199	0.329188	0.335281
HALLMARK_SPERMATOGENESIS	135	73	-0.329616	-1.06091	0.352805	0.398373
HALLMARK_UNFOLDED_PROTEIN_RESPONSE	113	109	-0.304237	-1.03866	0.381954	0.410006
HALLMARK_HEDGEHOG_SIGNALING	36	28	-0.388908	-1.04964	0.391673	0.404402
HALLMARK_ALLOGRAFT_REJECTION	200	96	-0.301946	-1.01453	0.426078	0.441341
HALLMARK_COMPLEMENT	200	135	-0.281419	-0.988666	0.476265	0.476823
HALLMARK_DNA_REPAIR	150	138	0.219654	0.824569	0.876438	0.843722
